# Supplementary material for: Intrahepatic Mass-Forming Cholangiocarcinoma: Is There Additional Prognostic Value in Using Gd-EOB Enhanced MRI?
Source: Cancers (Basel). 2024 Mar 28;16(7):1314. doi: 10.3390/cancers16071314 (PMC11011032; doi:10.3390/cancers16071314)
Supplement: Supplementary file 1 [file cancers-16-01314-s001.zip]

Archive with 1 entries (1 files):
- cancers-2882454-supplementary.pdf
